# Supplementary material for: The Short Non-Coding Transcriptome of the Protozoan Parasite Trypanosoma cruzi
Source: PLoS Negl Trop Dis. 2011 Aug 30;5(8):e1283. doi: 10.1371/journal.pntd.0001283 (PMC3166047; doi:10.1371/journal.pntd.0001283)
Supplement: Table S1 — Genomic coordinates of novel expressed loci. (XLS) [file pntd.0001283.s004.xls]

## Sheet: Novel sncRNA
Chr	#Reads (non-Esm)	Start (non-Esm)	Stop (non-Esm)	#Reads (Esm)	Start (Esm)	Stop (Esm)	Annotation	Tags_NonEsm	Tags_Esm
37	3328	782741	782792	NA	NA	NA	tRNA-Ala gene	CAAACAGGAGGCCTAGGGTTCGATCCCCTACTCGTCCA_5 ACAGGAGGCCTAGGGTTCGATCCCCCCTACTCGTCCA_1 ACAGGAGCCCTAGGGTTCGATCCCCTACTCGTCCA_1 TACAGGAGGCCTAGGGTTCGATCCCCTACTCGTCCAT_1 AACAAGAGGCCTAGGGTTCGATCCCCTACTCGTCCA_1 AACAGGAGGCCTAGGGTTCGATCCCCTACTCGTCCA_82 TTACAGGAGGCCTAGGGTTCGATCCCCAACTCGTCC_1 GCGTACAGGAGGCCTAGGGTTCGATCCCTACTCGTCC_1 ACAGGAGGCCTAGGGTTCGATCCCCTACACGTCCAC_1 CAGGAGGCCTAGGGTTCGATCCCTTACTCGTCCA_1 ACAGGA…	NA
31	701	262226	262337	NA	NA	NA	Spliced leader RNA	TTATTGATACAGTTTCTGTACTATATTGGTACGCGAAGCTTA_1 ACTATTATTGATACAGTTTCTGTAC_1 CATACAGTTTCTGTACTATATTGGTACGCGAAGC_1 TTGATACAGTTTCTGTACTATATTGGTACGCGAAGCTTCGCTATTA_1 TTATTGATACAGTTTCTGTACTATATTGGTACGCGAAGCTTT_1 ATTATTGATACAGTTTCTGTACTATATTGGTACGCGAAGCTTCCAACCCGCC_24 ATTATTGATACAGTTTCTGTACTG_1 CAGTTTCTGTACTATATTGGTACGCGAAGCTTCCAACCCGCCTCTGGCGGTTATG_1 ATTCTTTTGACCGGGGTCTACGGACCCCTA_1 ACTATTATTGATACAGTTTCT…	GGGGCTTGGATATCCGAGCGGCGAA_1 GGGCTTGGATATCCGAGCGGCGAAA_1 ATCATGAAAGCGCCACTGAAGAGAGA_1 GTGTGGACAAGCGAAAGCTCTGCTGCGTAGAC_1 GGGGCTTGGATATCCGAGCGGCGA_1 GACTTGGTGTTCTGCTTGGCTGCGCGTCGGTTCC_1 CCCCGAGCGGCGAAAGTGTGG_1 GCTTGGCTGCGCGTCGGTTCCATTCAAA_1 TGGATATCCGAGCGGCGAAAGTGTGGAC_1 CAATCATGAAAGTGCCACTGAAGAGAGGCTCCTTCAAACC_1
22	350	345670	345861	10	330294	330420	Signal recognition particle RNA	AAGCCGGAGTGCGTGCATGTCCAACGTGCACCATTAGAGACTCTGTAACCTCCT_1 CTAAGCCGGAGTGCGTGCATGT_1 CAAGCCGGAGTGCGTGCATGT_7 AAGCCGGAGTGCGTGCATGTCAAACGTGCACCAA_4 TCAAAGCCGGAGTGCGTGCATGT_1 AAGCCGGAGTGCGTGCATGT_144 AAGCCGGAGTGCGTGCATGTCAAACGTGCAC_1 AAGCCGGAGTGCGTGCATGTCAAGCGTGCACCAAA_1 CAAACGTGCACCATTAGAGACTCTGTAACCTCCTTGTGCGAGGGGCTT_1 AAGCCGGAGTGCGTGCATGTAC_1 AGCCGGAGTGCGTGCATGTCAAACGTGCACCATTAGAGACTCTGTAAC_3 AAGCCG…	NA
33	260	663027	663120	NA	NA	NA	tRNA Selenocysteine	TGGACTCGCAGCCGTTCGATTCGGCCTTTGTGGT_1 TGGACTCGCAGCCGTTCGGTTCGGCCTTTGTGGTG_1 TCGCCACGATGAGCTCAGCTGGTGCTGGGTGCGGGCTTC_1 TGGACTCGCAGCCGTTCGATTCGGCCTTTGTGGTGT_1 ATGGACTCGCAGCCGTTCGATTCGGCCTTTGTGGTG_5 TGGACTCGCAGCCGTTCGATTCGGCCTTTGTGGTG_1 GCCACGATGAGCTCAGCTGGTGCTGGGTGCGGGCTT_2 TGGACTCGCAGCCGTTCGATTCGGCCTTTGTGGTGCA_1 ACCCGTAGGCGAGTTGGACTCGCAGCCGTTCGATTCGGCCTTTGTGGTG_12 ACCCGTAGGCGAGTTGGACTCGCAGCCGTTCGAT…	NA
16	230	126522	126618	NA	NA	NA	Unknown RNA	CTGGGGCCGCTGCCGCACTCTTAA_1 ACGTCCGGGGCCGCTGCCGCACT_1 GTGACACATCAAGTATCTATCGTCCGGGGCCGCTGCCGCACTCTT_1 TATCAAGTATCTATCGTCCGGGGCCGCTGCCGCACTCTAA_1 CATATCTATCGTCCGGGGCCGCTGCCGCACTCTTAAT_1 CGTGACACATCAAGTATCTATCTCCGGGGCCGCTGCCGCACTCT_1 CTCGCGTCTGGGGCCGCTGCCGCACTCTAT_1 CTCCGTCTGGGGCCGCTGCCGCACTCTTTTT_1 TCAAGTATCTATCTCCGGGGCCGCTGCCGCACTCTT_1 TCGTCCGGGGCCGCTGCCGCACTC_1 CTCGCGTCTGGGGCCGCTGCCGCACTCTTT_2 GT…	GAGCAAAAACAAATGGGCCTTTTGCGCAACAAAAAACACCAGAGATGT_1 CATGGCGTTCTTTCCGCGCGGAGGCCACGAGACAAAAAC_1 CATGGCGTTCTTTCCGCGCGGAGGCCACGAGCAAAAAAC_1 TCATGGCGTTCTTTCCGCGCGGAGGCCACGAGCAAAAC_1 CACATGGGCCTTTTGCGCACAAAAAACAACCAGAGATGT_1 TTGGGCCTTTTGCGCACAAAAAACACCAGAGATG_1 TCATGGCGTTCTTTCCGCGCGGAGGCCACGAGCAAAAA_1 ACGAGCAAAAACACATGGGCCTTTTGCGCACAAAAAACACCAGAGATGT_1 TCTTTCCGCGCGGAGGCCACGAGCAAAAAC_1 CATGGCGTTCTTTCCGCC…
28	165	206840	206921	165	207259	207340	Unknown RNA	GAGCAAAAACAAATGGGCCTTTTGCGCAACAAAAAACACCAGAGATGT_1 CATGGCGTTCTTTCCGCGCGGAGGCCACGAGACAAAAAC_1 CATGGCGTTCTTTCCGCGCGGAGGCCACGAGCAAAAAAC_1 TCATGGCGTTCTTTCCGCGCGGAGGCCACGAGCAAAAC_1 CACATGGGCCTTTTGCGCACAAAAAACAACCAGAGATGT_1 TTGGGCCTTTTGCGCACAAAAAACACCAGAGATG_1 TCATGGCGTTCTTTCCGCGCGGAGGCCACGAGCAAAAA_1 ACGAGCAAAAACACATGGGCCTTTTGCGCACAAAAAACACCAGAGATGT_1 TCTTTCCGCGCGGAGGCCACGAGCAAAAAC_1 CATGGCGTTCTTTCCGCC…	AGTCAGGTCTTCTCGCCCCATGCGTCGTCGCGAGGCGATCCT_1 AAGTCAGGTCTTCTCGCCCCACACGTCGTCGCGAGGCGATCCCT_1 ACGTCGTCGCGAGGCGATCCC_1 TTCTCGCCCCATGCGTCGTCGCGAGGCGATCCTT_1 ACGTCGTCGCGAGGCGATCC_2 TCAGGTCTTCTCGCCCCACACGTCATCGCGAGGCGATCCATTCAA_2 CAGGTCTTCTCGCCCCATGCGTCGTCGCGAGGCGATCC_4 CAGGTCTTCTCGCCCCATGCGTCGTCGCGAGGCGATCCTTTT_1 GTCTTCTCGCCCCATGCGTCGTCGCGAGGCGATCCTT_1 CGAGGAGCAAGTCAGGTCTTCTCGCCCCATGCGTCGTCGCGAGGCGATC…
22	150	345541	345625	143	330163	330249	Signal recognition particle RNA	AGTCAGGTCTTCTCGCCCCCATGCGTCGTCGCGAGGCGATCCTT_1 AGTCAGGTCTTCTCGCCCCATGCGTCGTCGCGAGGCGATCCT_1 AAGTCAGGTCTTCTCGCCCCACACGTCGTCGCGAGGCGATCCCT_1 TTCTCGCCCCATGCGTCGTCGCGAGGCGATCCTT_1 ACGTCGTCGCGAGGCGATCC_2 CAGGTCTTCTCGCCCCATGCGTCGTCGCGAGGCGATCC_4 CAGGTCTTCTCGCCCCATGCGTCGTCGCGAGGCGATCCTTTT_1 CGTCGCGAGGCGATCCTA_1 CCAGGTCTTCTCGCCCCATGCGTCGTCGCGAGGCGAT_1 GTCTTCTCGCCCCATGCGTCGTCGCGAGGCGATCCTT_1 CATGTCAGGTCTT…	TTGCAGGTGTGACGTGGGGGAGAGAAAT_3 AGCATCCCTCTTACTAGAGCCTGCGTCGCCCTGAAA_1 TTCATCGTTGGCCAAATTTGCAGGTGTGACGTGGGGGAGAGAAAT_1 ACACATCCCTCTTACTAGAGCCTGCGTCGCCCTGAAAC_1 TGCAGGTGTGACGTGGGGGAGAGAAA_1 ATTTGCAGGTGTGACGTGGGGAGAGAAAT_1 CATCCCTCTTACTAGAGCCTGCGTCGCCCTGAAA_3 TCATTTTCATCGTGGGCCAAATTTGCAGGTGTGACGTGGGGGAGAGAAAT_1 GCATCCCTCTTACTAGAGCCTGCGTCGCCCTGAAACATTT_1 CATCCCTCTTACTAGAGCCTGCGTCGCCCTGAAAC_23 CATCCCT…
7	96	337615	337700	101	337611	337696	Unknown RNA	TTGCAGGTGTGACGTGGGGGAGAGAAAT_3 AGCATCCCTCTTACTAGAGCCTGCGTCGCCCTGAAA_1 ACACATCCCTCTTACTAGAGCCTGCGTCGCCCTGAAAC_1 TGCAGGTGTGACGTGGGGGAGAGAAA_1 ATTTGCAGGTGTGACGTGGGGAGAGAAAT_1 CATCCCTCTTACTAGAGCCTGCGTCGCCCTGAAA_3 CATCCCTCTTACTAGAGCCTGCGTCGCCCTGAAAC_23 CATCCCTCTTACTAGAGCCTGCGTCGCCCTGAAACAT_3 GCATCCCTCTTACTAGAGCCTGCGTCGCCCTGAAACATTT_1 TTCATCGTGGGTCAAATTGCAGGTGTGACGTGGGGGAGAGAAATC_1 TTTGCAGGTGTGACGTGGGG…	AAGGCATCGTCGTTTCGACTTTTACTAAGCGACGCAGCCCAAACAATTTAAACAAA_1 TAAGGCATCGTCGTTTCGACTTTTACTAAGCGACGCAGCCCAAACAATTTAAAC_2 GGCATCGTCGTTTCGACTTTTACTAAGCGACGCAGCCCAAACAATTTAAAC_1 AAGGCTTCGTCGTTTCGACTTTTACTAAGCGACGCAGCCCAAACAATTTAAAC_1 CAAGGCATCGTCGTTTCGACTTTTACTAAGCGACGCAGCCCAAACAATTTAAAC_4 CAAGGCATCGTCGTTTCGACTTTTACTAAGCGACGCAGTCCAAACAATTTAAAC_1 TTTTGAAACCCACGACCTTCGGGGA_1 TTGAAACCCACGACCTTCGGGGA_1 CAAAA…
37	96	238543	238625	87	238519	238601	snRNA U5	CGAAACTTGTGAAACCC_4 CACGAAACTTGTGAAACCC_9 CACGAAACTTGTGAAACC_1 AAGGCTTCGTCGTTTCGACTTTTACTAAGCGACGCAGCCCAAACAATTTAAAC_1 CAAGGCATCGTCGTTTCGACTTTTACTAAGCGACGCAGTCCAAACAATTTAAAC_1 TTTTGAAACCCACGACCTTCGGGGA_1 TACGAAACTTGTGAAACCC_1 TTGAAACCCACGACCTTCGGGGA_1 AAGGCATCGTCGTTTCGACTTTTACTAAGCGACGCAGCCCAAACAATTTACAC_1 CTTTTGAAACCCACGACCTTCGGGG_1 GAAACTTGTGAAACCC_2 AAGGCATCGTCGTTTCGACTTTTACTAAGCGACGCAGCCCAAAC…	NA
27	71	443981	444031	NA	NA	NA	H/ACA snoRNA	TTGCACCAACGGCGGACTTGCCCGTGGGAGAGCG_1 CTTTCATTGCACCAACGGCGGACTTGCCCGTGGGAGAGCG_14 TTCATTGCACCAACGGCGGACTTGCCCGTGGGAGAGCG_4 GATCTTTCATTGCACCAACGGCGGACTTGCCCGTGGGAGAGCGT_1 GGAGCACGATCTTTCATTGCACCAACGGCGGACTTGCCCGTGGGAGAGCG_3 TTTCATTGCACCAACGGCGGCCTTGCCCGTGGGAGAGCG_1 TTTCATTGCACCAACGGCGGACTTGCCCGTGGGAGAGCGC_1 TTTCATTCCACCAACGGCGGACTTGCCCGTGGGAGAGCG_1 TTTCATTGCACCAACGGCGGACTTGCCCGTGGG_1 TCATTGCACCAACG…	NA
9	56	420691	420768	NA	NA	NA	Unknown RNA	TCAGGGTGCGCCGCCGCAGCGTGGATACCTCGAC_1 GGGTGCGCCGCCGCAGCGTGGATACCTCGA_2 GGGTGCGCCGCCGCAGCGTGGATACCTCGAT_1 CGTCGTCATGTATCTCTCGTCCGGGGCCCCGCCCTAC_1 AGGGTGCGCCGCCGCAGCGTGGATACCTCGATT_2 AGGGTGCGCCGCCGCAGCGTGGATACCTCGA_2 CGTCGTCATGTATCTCTCGTCCGGGGCCACCGCTT_1 CACCGCCCTACTCTTT_1 TGTATCTCTCGTCCGGGGCCACCGCCCTACTCT_1 AGGGGTGCGCCGCCGCAGCGTGGATACCTCG_1 AGGGTGCGCCGCCGCAGCGTGGATACCTCGAT_3 ACGTCGTCATGTATCTCTCGTCC…	TTTAGCAGTAATTCAAACTGA_1 TTTTAGCAGTAATTCAAACTGAGA_4 CACATGATGAGTCCTAAATCGACCAAT_1 ATGGGCATGTCCCATCTGTGTTGACAAT_1 AATTTTTAGCAGTACTTCAAACTGAGAC_1 CACACATGATGAGTCCTAAATCGAC_1 TCACATGATGAGTCCTAAATCGACCAATAATCTGAT_1 TTGACAATTTTTAGCAGTAATTCAAACTGAGA_1 TTTTTAGCAGTAATTCAAACTGAGA_1 CACATGATGAGTCCTAAATCGACCAATAATCTGATACATGGGC_4 CGACCAATAATCTGATACATGGGCATGTCCCATCTGTGTTGACAATT_1 TCCACATGATGAGTCCTAAATCGACCAATA…
4	48	110441	110532	50	110791	110882	Unknown RNA	TTTAGCAGTAATTCAAACTGA_1 TTTTAGCAGTAATTCAAACTGAGA_4 CACATGATGAGTCCTAAATCGACCAAT_1 ATGGGCATGTCCCATCTGTGTTGACAAT_1 AATTTTTAGCAGTACTTCAAACTGAGAC_1 CACACATGATGAGTCCTAAATCGAC_1 TTAGCAGTAATTCAAACTGAGATC_1 TCACATGATGAGTCCTAAATCGACCAATAATCTGAT_1 TTTTTAGCAGTAATTCAAACTGAGA_1 TTGACAATTTTTAGCAGTAATTCAAACTGAGA_1 CACATGATGAGTCCTAAATCGACCAATAATCTGATACATGGGC_4 CGACCAATAATCTGATACATGGGCATGTCCCATCTGTGTTGACAATT_1 TCC…	NA
12	44	221898	221967	NA	NA	NA	rRNA	CAATCCTCCCACGGTGAGCTTTCT_6 TCCCACGGTGAGCTTTC_1 CCCACGGTGAGCTTTC_2 TCCTCCCACGGTGAGCTTTCTTTT_1 ATCAATCCTCCCACGGTGAGCTTTCT_1 AATCAATCCTCCCACGGTGAGCTTTC_2 ATCAATCCTCCCACGGTGAGCTTTC_2 CCTCCCACGGTGAGCTTTCTTTTCA_1 TTGTGGAAATGCGAAACATTTCCCAGGTGAC_1 TTGTGGAAATGCGAAACACTTCCCAGGTGACC_1 CCCACGGTGAGCTTTCT_1 CAATCCTCCCACGGTGAGCTTTCTTTT_1 AATCCTCCCACGGTGAGCTTTCTTT_1 CATTGTGGAAATGCGAAACCAATC_1 CCCACGGTGAGCTTTCTT…	TAAGGCAGCGTGGTTGCCCAGTTGTTGTTTTGTTTT_1 AGGCAGCGTGGTTGCCCAGC_1 GCAGCGTGGTTGCCCAGTTA_5 GCAGCGTGGTTGCCCAGTTGTTGTTTTGTTTT_1
37	43	238718	238802	8	238694	238728	Unknown RNA	AGTGGCGTCATTGCTCAGTTGTTGCCTCTTT_1 GGTGGCGTCATTGCTCAGTTGTTGCCTCTT_2 GGTGGCGTCATTGCTCAGTTGTTGCCTCTTTT_3 GTGGCGTCATTGCTCAGTTGTTGCCTCT_2 GTGGCGTCATTGCTCAGTTGTTGCC_1 TGTGGCGTCATTGCTCAGTTGTTGCCTCTTTTAAAA_1 TGGTGGCGTCATTGCTCAGTTGTTGCCTCTTTTA_1 TGGTGGCGTCATTGCTCAGTTGTTGCCTCTT_1 GAGGTGGCGTCATTGCTCAGTTGTTGCCTCTA_1 AGGTGGCGTCATTGCTCAGTTGTTGCCTCTTT_1 GTGGCGTCATTGCTCAGTTGTTGCCTCTTTTAAAATAAACAA_1 GTGGTGGCGTCAT…	NA
24	42	623320	623343	NA	NA	NA	Unknown RNA	TCAGAGAATTCTCACGAGGCCAGC_4 TCAGAGTATTCTCACGAGGCCAGC_3 TCAGAGGATTCTCACGAGGCCAGC_11 TCAGGGTATTCTCACGAGGCCAGC_1 TCAGAGTATTCTCACGAGGCCAGCA_1 TCAGAGAAATCTCACCAGGCCAGC_1 TCAGAGCATTCTCACGAGGCCAGCG_2 TCAGAGCATTCTCACGAGGCCAGC_18 TCAGAGTATTCTCACGAGGCCACC_1	NA
39	38	1183283	1183306	NA	NA	NA	Unknown RNA	GCATTAAAGCAAAAACCTGGGGTG_24 CGCATTAAAGCAAAAACCTGGGGTG_14	CAGTCACCCTTAGGTCTTTTTGCGGCTGTT_2 AAACAGTCACCCTTAGGTCTTTTTGCGGCTGTTT_1 CAGTCACCCTTAGGTCTTTTTGCGGCTGTTTT_2 AACAGTCACCCTTAGGTCTTTTGCGGCTGTTT_1 TCAGTCACCCTTAGGTCTTTTTGCGGCTGT_1 CTAGTCGTTGAAATTATTCAGGGTCGGCGAGAGC_1 TTTCCTAGTCGTTGAAATTATTCAGGGTCGGCGAGAGCT_6 TTGCGGCTGTTTTGTTCCTGGTCGTTGAAATTATTCAGGGTCGGCGAGAGCT_1 TAGTCGTTGAAATTATTCAGGGTCGGCGAGAGCT_1 CCAGTCACCCTTAGGTCTTTTTGCGGCTGTTTTGTTCCTGGTCGTTGAAA_1 CA…
39	33	1480034	1480107	33	1480155	1480227	Unknown RNA	CAGTCACCCTTAGGTCTTTTTGCGGCTGTT_2 AAACAGTCACCCTTAGGTCTTTTTGCGGCTGTTT_1 TAGGTCTTTTTGCGGCTGTTTTTTTTCCTAGTCGTTGAAAT_1 CAGTCACCCTTAGGTCTTTTTGCGGCTGTTTT_2 AACAGTCACCCTTAGGTCTTTTGCGGCTGTTT_1 TCAGTCACCCTTAGGTCTTTTTGCGGCTGT_1 CTAGTCGTTGAAATTATTCAGGGTCGGCGAGAGC_1 TTTCCTAGTCGTTGAAATTATTCAGGGTCGGCGAGAGCT_6 TAGTCGTTGAAATTATTCAGGGTCGGCGAGAGCT_1 CCAGTCACCCTTAGGTCTTTTTGCGGCTGTTTTGTTCCTGGTCGTTGAAA_1 CAGTCACCCTTAG…	NA
31	31	214269	214354	NA	NA	NA	Spliced leader RNA	CCCGCCTCTGGCGGTTATGTTTGGTCAAT_2 TTCTTTGACCGGGGTCTACGGACCCCTTTTTT_1 TCCGCCTCTGGCGGTTATGTTTGGTCAA_1 TATGTTTGGTCAATTTCTTTGACCGGGTCTACGGACCCTTTTTTT_1 CCAACCCGCCTCTGGCGGTTATGTTTGGTCAA_1 CCGCCTCTGGCGGTTATGTTTGGTCAAT_1 CCCGCCTCTGGCGGTTATGTTTGGTCAATTTC_2 TTTGACCGGGGTCTACGGACCCCTTTTTT_1 TGACCGGGGTCTACGGACCCCTTTTTT_1 TGGTACGCGAAGCTTCCAACCCGCC_1 CCGCCTCTGGCGGTTATGTTTGGTCAATTT_1 TATTGGTACGCGAAGCTTCCAACCCGCC_…	NA
34	28	185796	185816	NA	NA	NA	Unknown RNA	TCGCTCACAGAACTCAAA_5 TCGCTCACAAAATTCAAA_2 CTCACAGAATTCAAATC_1 CGCTCACAGAACTCAAAT_3 TCACGCTCACAGAATTCAAATC_1 CGCTCACAGAATTCAAA_13 CGCTCACAGAATTTAAATC_1 CTCACAGAACTCAAATC_2	NA
16	28	126436	126487	NA	NA	NA	Unknown RNA	AGGGTGCGCCAAGGCTCTTGGATACTTCGATTCAATAGTATGTGT_1 AAAGGGTGCGCCAAGGCTCTTGGATACTTCGAT_1 CAGGGTGCGCCAAGGCTCTTGGATACTTCGATTCAAT_2 AGGGTGCGCCAAGGCTCTTGGATACTTCGATTCAATAGTATGTGTC_1 AGGGTGCGCCAAGGCTCTTGGATACTTCGATTCA_1 AGGGTGCGCCAAGGCTCTTGTATACTTCGATTCAAT_1 CTGGGTGCGCCAAGGCTCTTGGATACTTCGATTCA_1 CAGGGTGCGCCAAGGCTCTTGGATACTTCGATTC_1 AAGGGTGCGCCAAGGCTCTTGGATACTTCGATTCAATAGTATGTGTCTGTCT_1 AGGGTGCGCCAAGGCTCTTG…	CCGTTAATGAGATGTCACAATTGTTTTAGGCCACACTGTGGCTTCACTGAC_1 TGAGTGATGATCTAAACAATTTGCACGTCAGTTTGATTCCGT_2 TGAGTGATGATCTAAACAATTTGCACGTCAG_1 CTAATGAGATGTCACAATTGTTTTTCGCCACACTGTGGCTTCACTGACT_1 ACTGTGGCTTCACTGACT_2 TAATGAGATGTCACAATTGTTTTAGGCCACACTGTGGCTTCACTGACT_2 TAATGAGATGTCACAATTGTTTTTCGCCACACTGTGGCTTCACTGACT_1 CGTTAATGAGATGTCACAATTGTTTTAGGCCACACTGTGGCTTCACTGA_1 AATGAGTGATGATCTAAACAATTTGCACGTC_1 CCGTT…
39	27	1370072	1370165	29	1371311	1371404	Unknown RNA	CCGTTAATGAGATGTCACAATTGTTTTAGGCCACACTGTGGCTTCACTGAC_1 TGAGTGATGATCTAAACAATTTGCACGTCAGTTTGATTCCGT_2 TGAGTGATGATCTAAACAATTTGCACGTCAG_1 ACTGTGGCTTCACTGACT_2 TAATGAGATGTCACAATTGTTTTAGGCCACACTGTGGCTTCACTGACT_2 TAATGAGATGTCACAATTGTTTTTCGCCACACTGTGGCTTCACTGACT_1 CGTTAATGAGATGTCACAATTGTTTTAGGCCACACTGTGGCTTCACTGA_1 AATGAGTGATGATCTAAACAATTTGCACGTC_1 CCGTTAATGAGATGTCACAATTGTTTTTCGCCACACTGTGGCTTCACTGACTG_1 T…	NA
40	26	186970	186992	NA	NA	NA	Unknown RNA	TGCCATATTTCTCAGTGTCGAAC_25 ATGTCATTTTTCTCAGTGTCGAAC_1	CAACCCCAAGAAAGCACCGCTTCTGTGTTTCCT_1 ATGCGCAATCGGGCGTACTCTCTTGGGGAAGAGTC_1 ATATGCGCAATCGAGCGTACTCTCTTGGGGAAGAGT_1 CTATATGCGCAATCGAGCGTACTCTCTTGGGAAAGAGTC_2 CATTCCTATATGCGCAATCGAGCGTACTCTCTTGGGGAAGAGTC_1 CCTATATGCGTATCGAGCGTACTCTCTTGGGGAAGAGTC_1 CAAACCCCAAGAAAGCACCGCTTCTGTGTTTCCT_1 ATATGCGCAATCGAGCGTACTCTCTTGGGGAAGAGTC_1 TCGAGCGTACTCTCTTGGGGAAGAGTC_1 TATGCGCAATCGGGCGTACTCTCTTGGGGAAGAGTC_1 TGTTTCCTA…
22	25	543850	543926	26	543870	543946	Unknown RNA	CAACCCCAAGAAAGCACCGCTTCTGTGTTTCCT_1 ATGCGCAATCGGGCGTACTCTCTTGGGGAAGAGTC_1 ATATGCGCAATCGAGCGTACTCTCTTGGGGAAGAGT_1 CTATATGCGCAATCGAGCGTACTCTCTTGGGAAAGAGTC_2 CAGATATGCGCAATCGGGCGTACTCTCTTGGGGAT_1 CAAACCCCAAGAAAGCACCGCTTCTGTGTTTCCT_1 ATATGCGCAATCGAGCGTACTCTCTTGGGGAAGAGTC_1 TCGAGCGTACTCTCTTGGGGAAGAGTC_1 TATGCGCAATCGGGCGTACTCTCTTGGGGAAGAGTC_1 TGTTTCCTATATGCGCAATCGGGCGTACTCTCTTGGGGAAGAGTC_1 AACCCCAAGAAA…	NA
10	25	235734	235824	NA	NA	NA	Unknown RNA	TTTAGCACACGATCAAGTTATCCCTGGCTGATT_1 AGTCTGAGCTGCGCCGTGATTTTAGCACACGATCAGGTTATCCCTGGCTGAT_1 CACATGATGCAGATGCTTCTGTGCGCACGACACCTC_2 AACACGATCAAGTTATCCCTGGCTGATT_1 TCAAGTTATCCCTGGCTGATT_3 CACATGATGCAGATGCTTCTGTGCGCACGAC_3 CAAGTTATCCCTGGCTGATT_2 CTGAGCTGCGCCGTGATTTTAGCACACGATCAAGTTATCCCCGGCTGATT_1 TCCACATGATGCAGATGCTTCTGTGCGCACGACACCTC_1 TAGCACACGATCAAGTTATCCCTGGCTGATT_1 CACATGATGCAGATGCTTCTGTGCGCACG…	NA
4	24	33449	33521	NA	NA	NA	Unknown RNA	AGCGTGCTGCATTACCAAAGCGGCGTGAGACAT_1 TGCGTGCTGCATTACCAAAGCGGCGTGAGACAT_1 CAGTTGCGTGCTACATTACCAAAGCGGCGTGAGACAT_1 CTCAGTTGCGTGCTGCATTACCAAAGCGGCGTGAGACAT_2 GTTGCGTGCTGCATTACCAAAGCGGCGTGAGACAT_2 CATTCTCAGTTGCGTGCTGCATTACCAAAGCGGCGTGTGACAT_1 AACGTCTGCTACGCGGTGCACACCGGGCAATT_1 TCAGTTGCGTGCTGCATTACCAAAGCGGCGTGAGAC_8 AAAACGTCTGCTACGCGGTGCACACCGGGCAATTTCTCAGTTGCGTGCTGC_2 AGTTGCGTGCTGCATTACCAAAGCGGCGTGAGA…	TTATCCGTGCCTTCCACAGTGTCATTGCCCTCAGAGAGAC_6 TTCCACAGTGTCATTGCCCTCAGAGAGAC_1 CACAGTGTCATTGCCCTCAGAGAGAC_1 TCCGTGCCTTCCACAGTGTCATTGCCCTCAGAGAGAC_1 TGCCTTCCACAGTGTCATTGCCCTCAGAGAGAC_1 CCGTGCCTTCCACAGTGTCATTGCCCTCAGAGAGAC_1 TTTGTTTATCCGTGCCTTCCACAGTGTCATTGCCCTCAGAGAGAC_1 TTTATCCGTGCCTTCCACAGTGTCATTGCCCTCAGAGAGAC_2 GTTTATCCGTGCCTTCCACAGTGTCATTGCCCTCAGAGAGAC_2 TATCCGTGCCTTCCACAGTGTCAT_1 ATATTCGGTGTTTATC…
36	24	400265	400314	24	400225	400274	Unknown RNA	TTATCCGTGCCTTCCACAGTGTCATTGCCCTCAGAGAGAC_6 TTCCACAGTGTCATTGCCCTCAGAGAGAC_1 CACAGTGTCATTGCCCTCAGAGAGAC_1 TCCGTGCCTTCCACAGTGTCATTGCCCTCAGAGAGAC_1 TGCCTTCCACAGTGTCATTGCCCTCAGAGAGAC_1 CCGTGCCTTCCACAGTGTCATTGCCCTCAGAGAGAC_1 TTTGTTTATCCGTGCCTTCCACAGTGTCATTGCCCTCAGAGAGAC_1 TTTATCCGTGCCTTCCACAGTGTCATTGCCCTCAGAGAGAC_2 GTTTATCCGTGCCTTCCACAGTGTCATTGCCCTCAGAGAGAC_2 TATCCGTGCCTTCCACAGTGTCAT_1 ATATTCGGTGTTTATC…	AACGGGAACTCTCTGGATGCACTTTCCGG_1 TTCTCCGGGTGCCACTCCTCATCTTTTCCCGAAGAGGT_1 CATTATTTCTCCGGGTGCCACTCCTCATCTTTTCCCGAT_1 AACGGGAACTCTCTGGATGCACTTTCCGGTTACTTAT_1 AACGGGAACTCTCTGGATGCACTTTCCGGTTACTTATTTCTCCGGA_1 TCTCTGGATGCACTTTCCGGTTAC_1 TAACGGGAACTCTCTGGATGCACTTTCCGGTTACT_1 AACGGGAACTCTCTGGATGCATTTTCCGGC_2 AACGGGAACTCTCTGGATGCATTTTCCGGCTACTTATTTCTCCGGGTAA_1 AACGGGAACTCTCTGGATGCATTTTCCGGCTACT_1 ATTTCTCC…
37	20	374305	374388	20	374849	374932	Unknown RNA	AACGGGAACTCTCTGGATGCACTTTCCGG_1 TTCTCCGGGTGCCACTCCTCATCTTTTCCCGAAGAGGT_1 CATTATTTCTCCGGGTGCCACTCCTCATCTTTTCCCGAT_1 AACGGGAACTCTCTGGATGCACTTTCCGGTTACTTAT_1 AACGGGAACTCTCTGGATGCACTTTCCGGTTACTTATTTCTCCGGA_1 AACGGGAACTCTCTGGATGCATTTTCCGGCTACTTATTTCTCCGGGTAA_1 AACGGGAACTCTCTGGATGCATTTTCCGGCTACT_1 AACGGGAACTCTCTGGATGCATTTTCCGGCTACTTATTTCTCCGGGTGCCAC_1 CAACGGGAACTCTCTGGATGCATTTTCCGG_1 TTTCTCCGGGTGCCACTC…	TGAGCGGCTGCGGCGTTACCCCACTCGAAGATCA_3 TGCACGATTGGGCAGTCAGCTGCAGATGGGCTCC_1 CACGATTGGGCAGTCAGCCGCAGATGGGCTCCTCTC_1 CACGATTGGGCAGTCAGCCGCAGATGGGCTCC_1 CACGATTGGGCAGTCAGCCGCAGATGGGCTCCTCTCATGAGCGGCTGCGGCG_1 CACGATTGGGCAGTCAGCCGCAGATGGGC_1 GCACGATTGGGCAGTCAGCCGCAGATGGGCTCCTC_1 CTCTCATGAGCGGCTGCGGCGTTACCCCACTCGAAGAT_1 TCCTCTCATGAGCGGCTGCGGCGTTACCCCACTCGAAGATCA_1 TCATGAGCGGCTGCGGCGTTACCCCACTCGAAGATCA_1 …
11	18	337488	337559	17	337481	337552	Unknown RNA	TGAGCGGCTGCGGCGTTACCCCACTCGAAGATCA_3 TGCACGATTGGGCAGTCAGCTGCAGATGGGCTCC_1 CACGATTGGGCAGTCAGCCGCAGATGGGCTCCTCTC_1 CACGATTGGGCAGTCAGCCGCAGATGGGCTCC_1 AGCCGCAGATGGGCTC_1 CACGATTGGGCAGTCAGCCGCAGATGGGCTCCTCTCATGAGCGGCTGCGGCG_1 CACGATTGGGCAGTCAGCCGCAGATGGGC_1 GCACGATTGGGCAGTCAGCCGCAGATGGGCTCCTC_1 CTCTCATGAGCGGCTGCGGCGTTACCCCACTCGAAGAT_1 TCATGAGCGGCTGCGGCGTTACCCCACTCGAAGATCA_1 TCCTCTCATGAGCGGCTGCGGCGTTA…	CACAGGTTCTCCCTGTTGGGAGCA_1 ACAGGTTCCCCCTGTTGGGAGCAC_1 ACAGGTTCCCCCTGTTGGGAGCA_9 CACAGGTTCCCCCTGTTGGGAGCA_7
36	17	750183	750206	18	750290	750313	Unknown RNA	ACAGGTTCCCCCTGTTGGGAGCAC_1 ACAGGTTCCCCCTGTTGGGAGCA_9 CACAGGTTCCCCCTGTTGGGAGCA_7	NA
40	16	846380	846403	NA	NA	NA	Unknown RNA	TTTTCATGCTCAGGGACTAAAAT_3 TTTTTCATGCTCAGGGACTAAAA_2 TTTCATGCTCAGGGACTAAAATC_11	CTTACCTGGGAGGCTAGTATTATGAGGCGAGAATC_1 AAGTTACCTGGGAGGCTAGTATTATGAGGCGAGAATC_1 AAGCCCCATTCGCTTCCTTTCAATAGTTTTTTGT_1 TTTGTTGCCTGGGAGGTTAGTATTATGAGGCGAGAATC_2 TGTTACCTGGGAGGCTAGTATTATGAGGCGAGAATC_1 AAGCCCCATTCGCTTCCTTTC_1 TTTTTGTTGCCTGGGAGGTTAGTATTATGAGGCGAGAATC_1 AAACGCCCCATTCGCTTCCTTTCAATGGTT_1 TTGCCCGGGAGGTTAGTATTATGAGGCGAGAA_1 TTGTTACCTGGGAGGCTAGTATTATGAGGCGAGAATC_1 TTTGTTACCTGGGAGGCTAGTATTATGAG…
39	16	1454895	1454964	16	1455311	1455378	Unknown RNA	AAGCCCCATTCGCTTCCTTTCAATAGTTTTTTGT_1 TTTGTTGCCTGGGAGGTTAGTATTATGAGGCGAGAATC_2 TGTTACCTGGGAGGCTAGTATTATGAGGCGAGAATC_1 AAGCCCCATTCGCTTCCTTTC_1 AAGTTGCCTGGGAGGTTAGTATTATGAGGCGAGAAAA_1 TTTTTGTTGCCTGGGAGGTTAGTATTATGAGGCGAGAATC_1 TTTTGTTGCCTGGGAGGTTAGGTATTATGAGGCGAGAATCG_1 AAACGCCCCATTCGCTTCCTTTCAATGGTT_1 TTGCCCGGGAGGTTAGTATTATGAGGCGAGAA_1 TTGTTACCTGGGAGGCTAGTATTATGAGGCGAGAATC_1 TTTGTTACCTGGGAGGCTAGTAT…	CAGCAGTGCAGTTTGAGGGGCGGCGCCGCAATT_1 CAGCAGTGCAGTTTGAGGGGCGGCGCCGCAATAA_1 CAGCAGTGCAGTTTGAGGGGCGGCGCCGCAATTATG_2 CAGCAGTGCAGTTTGAGGGGCGGCGCCGCAATTATGTATC_1 CAAGCATGCATTGCCATGGCGTTTTTCGCTCCATAGGATGCCTGCAAGAGCT_1 CAGCAGTGCAGTTTGAGGGGCGGCGCCGCAATAATGTACAGC_1 CAGCATGCATTGCCATGGCGTTTTTCGCTCCATAGGATGCCTGCAAGAGCC_1 CAGCAGTGCAGTTTGAGGGGCGGCGCCGCAATTAT_1 CAGCAGTGCAGTTTGAGGGGCGGCGCCGCAATTATGTATAGC_1 TCCAGCA…
36	16	400124	400213	16	400083	400172	Unknown RNA	CAGCAGTGCAGTTTGAGGGGCGGCGCCGCAATT_1 CAGCAGTGCAGTTTGAGGGGCGGCGCCGCAATAA_1 CAGCAGTGCAGTTTGAGGGGCGGCGCCGCAATTATG_2 CAGCAGTGCAGTTTGAGGGGCGGCGCCGCAATTATGTATC_1 CAAGCATGCATTGCCATGGCGTTTTTCGCTCCATAGGATGCCTGCAAGAGCT_1 CAGCAGTGCAGTTTGAGGGGCGGCGCCGCAATAATGTACAGC_1 CAGCATGCATTGCCATGGCGTTTTTCGCTCCATAGGATGCCTGCAAGAGCC_1 CAGCAGTGCAGTTTGAGGGGCGGCGCCGCAATTAT_1 TCCAGCAGTGCAGTTTGAGGGGCGGCGCCGCAATTATGTAT_1 CAGCAGTG…	GACCACATGACTCTGTCGAGTTCGAGAAAAGTGCGAGCGATTACTGACG_1 GAGTTCGAGAAACGTGCGAGCGATTACTGACG_1 ATAATGATGAAAACTCGGATTAGTTTTTAGCTACACGAGAGGAATGACCAC_1 ATAATGATGAAAACTCGGATTAGT_1 ATAATGATGAAAACTCGGATTAGTTTTTAGCTACACGAGAGGAA_2 GATTAGTTTTCAGCTACACGAGAGGAATGACCACATGACTCTATCGAGTAAT_1 ATAATGATGAAAACTCGGATTAGTTTTCAGCTACACGAGAGGAATG_1 ATCGAGTTCGAGAAAAGTGCGAGCGATTACTGACGC_3 CGAGAAAAGTGCGAGCGATTACTGACG_1 CGAGAAACGTG…
39	15	1369777	1369873	15	1371025	1371121	Unknown RNA	GAGTTCGAGAAACGTGCGAGCGATTACTGACG_1 ATAATGATGAAAACTCGGATTAGTTTTTAGCTACACGAGAGGAA_2 ATAATGATGAAAACTCGGATTAGT_1 GATTAGTTTTCAGCTACACGAGAGGAATGACCACATGACTCTATCGAGTAAT_1 ATCGAGTTCGAGAAAAGTGCGAGCGATTACTGACGC_3 GAGAAAAGTGCGAGCGATTACTGACGCAAA_1 GACCACATGACTCTGTCGAGTTCGAGAAAAGTGCGAGCGATTACTGACG_1 ATAATGATGAAAACTCGGATTAGTTTTTAGCTACACGAGAGGAATGACCAC_1 ATAATGATGAAAACTCGGATTAGTTTTCAGCTACACGAGAGGAATG_1 CGAGAAAA…	ATAGTTGTGCTCTGTGATAGCGGTATCGGAGAGTT_2 AACCGTGCCTGTGTAAGCAGAGCCTACTGCAACATACCATAGTT_1 AGTTGTGCTCTGTGATAGCGGTATCGGAGAGTT_1 GTGCCTGTGTAAGCAGAGCCTACTGCAGCATACCAT_1 AACGTGCCTGTGTAAGCAGAGCCTACTGCAGCATACCATAGTT_1 AATACCATAGTTGTGCTCTGTGATAGCGGTATCGGAGAGTT_1 AGTGCTCTGTGATAGCGGTATCGGAGAGTT_1 AACGTGCCTGTGTAAGCAGAGCCTACTGCAGCATACC_1 AAACGTGCCTGTGTAAGCAGAGCCTACTGCAGCATACCATAGTT_1 AACGTGCCTGTGTAAGCAGAGCCTACTGC…
35	15	761622	761693	15	761658	761729	Unknown RNA	ATAGTTGTGCTCTGTGATAGCGGTATCGGAGAGTT_2 AACCGTGCCTGTGTAAGCAGAGCCTACTGCAACATACCATAGTT_1 AGTTGTGCTCTGTGATAGCGGTATCGGAGAGTT_1 GTGCCTGTGTAAGCAGAGCCTACTGCAGCATACCAT_1 AACGTGCCTGTGTAAGCAGAGCCTACTGCAGCATACCATAGTT_1 AATACCATAGTTGTGCTCTGTGATAGCGGTATCGGAGAGTT_1 AGTGCTCTGTGATAGCGGTATCGGAGAGTT_1 AACGTGCCTGTGTAAGCAGAGCCTACTGCAGCATACC_1 AAACGTGCCTGTGTAAGCAGAGCCTACTGCAGCATACCATAGTT_1 AACGTGCCTGTGTAAGCAGAGCCTACTGC…	NA
19	14	458687	458757	NA	NA	NA	Unknown RNA	CCCGAGGGCCATCGTCGGACGCCCCGCCTGCCCAATCGGGCTGCTCCGA_1 CCCGAGGGCCATCGTCGGACGCCCCCGCCTGC_2 CCCCCCGCCTGCCCAATCGGGCTGCTCCGAAACAACACCCTCGCAGATGTGC_1 ACACCCTCGCAGATGT_1 TCCGAAACAACACCCTCGCAGATGT_1 CCCGAGGGCCATCGTCGGACGCCCCCGCCTGCCCAATCGGGC_1 TCAATCGGGCTGCTCCGAAACAACACCCTCGCAGATG_1 CCTGCCCAATCGGGCTGCTCCGAAACAACACCCTCGCAGATGT_1 CCCGAGGGCCATCGTCGGACGCCCCCGCCTGCCCAATCGGGCTGCTCCGAAAC_1 CCGAAACAACACCCTCGCAGATG…	TCAGAGACTTCTCACGAGGCCAGCC_1 TCAGAGACTTCTCACGAGGCCAGC_6 TCTCAGAGACTTCTCACGAGGCCACC_1 TCATGGACTTCTCACGAGGCCACT_1 TCAGAGACTTCTCACGAGGCCACC_1
30	13	383561	383586	10	383495	383520	Unknown RNA	TCAGAGACTTCTCACGAGGCCAGCC_1 TCAGAGACTTCTCACCAGGCCC_1 TCAGAGACTTCTCACGAGGCCAGC_6 TCTCAGAGACTTCTCACGAGGCCACC_1 TCAGAGATTTCTCACGAGGCCC_3 TCAGAGATTTCTCACGAGGCCACT_1	NA
39	12	1649165	1649188	NA	NA	NA	Unknown RNA	TTTCACCATAATCCACATCTCCGGC_10 TTCACCATAATCCACATCTCCGGC_1 AACCATAATCCACATCTCCGGC_1	ATGCACTCCTGTTCGTGTCATGCACGAGGTGCC_1 ATGCACTCCTGTTCGTGTCATGCACGAGGTGCCAGATATG_1 TGCACTCCTGTTCGTGTCATGCACGAGGTGCCAGATAT_2 ATGCACTCCTGTTCGTGTCATGCACGAGGTGCCAGATA_4 ATGCACTCCTGTTCGTGTCATGCACGAGGTGCCAGATAT_3
32	12	911240	911279	11	911286	911324	Unknown RNA	ATGCACTCCTGTTCGTGTCATGCACGAGGTGCC_1 ATGCACTCCTGTTCGTGTCATGCACGAGGTGCCAGATATG_1 ATGCACTCCTGTTCGTGGTCATCGCACGAGGTGCCAGATAT_1 TGCACTCCTGTTCGTGTCATGCACGAGGTGCCAGATAT_2 ATGCACTCCTGTTCGTGTCATGCACGAGGTGCCAGATAT_3 ATGCACTCCTGTTCGTGTCATGCACGAGGTGCCAGATA_4	NA
22	12	447252	447276	NA	NA	NA	Unknown RNA	CAATTAAAGCAAAAACCTGGGGTGT_1 ATTAAAGCAAAAACCTGGGGTGTC_2 ATTAAAGCAAAAACCTGGGGTGT_9	NA
20	12	399860	399911	NA	NA	NA	Unknown RNA	TATCTTGAAGCACACACACGCCTTACATGAACTGTCGTTTCTCTGA_1 GCCTTACATGAACTGTCGTTTCTCTGATC_1 ATCGTGAAGCACACACACGCCTTACATGAACTGTCGTTTCTCTGA_1 CTGTCGTTTCTCTGATC_1 CGCCTTACATGAACTGTCGTTTCTCTGATCGA_1 TCGTGAAGTACACACACGCCTTACATGAACTGTCGTTTCTCTGATC_1 TTACATGAACTGTCGTTTCTCTGATC_4 CTTACATGAACTGTCGTTTCTCTGATCG_1 AAACATCGTGAAGCACACACACGCCTTACATGAACTGTCGTTTCTCTGATC_1	CGAATGATGATTCTCATATCATGTTGACTGAACTCATTA_1 TGCTGCAAGCAAATAACCGCAGAGAAGACTGATC_1 ATAAATGCTGCAAGCAAATAACCGCAGAGAAGACTGACA_1 AATAAATGCTGCAAGCAAATAACCGCAGAGAAGACTGACAC_1 CCGAATGATGATTCTCATATCAT_1 CGAATGATGATTCTCATATCATGTTGACTGAACTC_1 CATTAATAAATGCTGCAAGCAAATAACCGCAGAGAAGACTGACA_1 GCAAGCAAATAACCGCAGAGAAGACTGACAT_1 AAGCAAATAACCGCAGAGAAGACTGAC_1 TAAATGCTGCAAGCAAATAACCGCAGAGAAGACTGACATAA_1 CGAATGATGATTCTC…
11	12	337345	337425	12	337336	337416	Unknown RNA	CGAATGATGATTCTCATATCATGTTGACTGAACTCATTA_1 TGCTGCAAGCAAATAACCGCAGAGAAGACTGATC_1 ATAAATGCTGCAAGCAAATAACCGCAGAGAAGACTGACA_1 AATAAATGCTGCAAGCAAATAACCGCAGAGAAGACTGACAC_1 CCGAATGATGATTCTCATATCAT_1 CGAATGATGATTCTCATATCATGTTGACTGAACTC_1 CATTAATAAATGCTGCAAGCAAATAACCGCAGAGAAGACTGACA_1 GCAAGCAAATAACCGCAGAGAAGACTGACAT_1 AAGCAAATAACCGCAGAGAAGACTGAC_1 TAAATGCTGCAAGCAAATAACCGCAGAGAAGACTGACATAA_1 CGAATGATGATTCTC…	CTGAAGCAATTCGATGAAACATGTTTGCTTTCAACCTGCTGAT_1 TATGTTTGCTTTCAACCTGCTGATT_1 TTTCTGAAGCAATTCGATGAAACATGTTTGCTTTCAACCTGCTGATT_1 AATGCGATGAAACATGTTTGCTTTCAACCTGCTGATT_1 AATATGATGTCTTAACACAAACACACGCATCTATTT_1 TCGATGAAACATGTTTGCTTTCAACCTGCTGATT_1 TTTTCTGAAGCAATTCGATGAAACATGTTTGCTTTCAACCTGCTGATT_1 CAATATGATGTCTTAACACAAACACACGCATCTATTTTTCTGAAGC_1 AATATGATGTCTTAACACAAAC_1 TTTTTCTGAAGCAATTCGATGAAACATGTTTGCT…
36	11	484591	484673	11	484632	484714	Unknown RNA	CTGAAGCAATTCGATGAAACATGTTTGCTTTCAACCTGCTGAT_1 TATGTTTGCTTTCAACCTGCTGATT_1 TTTCTGAAGCAATTCGATGAAACATGTTTGCTTTCAACCTGCTGATT_1 AATGCGATGAAACATGTTTGCTTTCAACCTGCTGATT_1 AATATGATGTCTTAACACAAACACACGCATCTATTT_1 TCGATGAAACATGTTTGCTTTCAACCTGCTGATT_1 TTTTCTGAAGCAATTCGATGAAACATGTTTGCTTTCAACCTGCTGATT_1 CAATATGATGTCTTAACACAAACACACGCATCTATTTTTCTGAAGC_1 AATATGATGTCTTAACACAAAC_1 TTTTTCTGAAGCAATTCGATGAAACATGTTTGCT…	CAAGGCCTTTATTCTGGTGCACTTATTGCG_1 CAAGGCCTTTATTCTGGTGCACTTATTGCGCTCT_1 TTTCAGTACGCATGGCACATTGGAGGGGGCCTGAGATAA_1 GTACGCATGGCACATTGAGGGGGCCTGAGATAA_1 AAGCAAGGCCTTTATTCTGGTGCACTTCTTGCGCTCTT_1 GCAAGGCCTTTATTCTGGTGCACTTCTTGCGCTC_3 GCAAGGCCTTTATTCTGGTGCACTTATTGCG_1 CAAGGCCTTTATTCTGGTGCACTTCTTGCGCTC_1 CAAGGCCTTTATTCTGGTGCACTTCTTGCGCT_1 TTTCAGTACGCATGGCACATTGAGGGGGCCTGAGATAA_1
36	10	481468	481537	12	481487	481558	Unknown RNA	CAAGGCCTTTATTCTGGTGCACTTATTGCG_1 CAAGGCCTTTATTCTGGTGCACTTATTGCGCTCT_1 GTACGCATGGCACATTGAGGGGGCCTGAGATAA_1 GCAAGGCCTTTATTCTGGTGCACTTCTTGCGCTC_3 GCAAGGCCTTTATTCTGGTGCACTTATTGCG_1 CAAGGCCTTTATTCTGGTGCACTTCTTGCGCTC_1 CAAGGCCTTTATTCTGGTGCACTTCTTGCGCT_1 TTTCAGTACGCATGGCACATTGAGGGGGCCTGAGATAA_1	NA
19	10	215367	215389	NA	NA	NA	Unknown RNA	TCATGGAACTCTCACGAGGCCAGC_9 TCATGCAATTCTCACGAGGCCAGC_1	NA
37	9	1216599	1216686	NA	NA	NA	Unknown RNA	CATGCGATGAGATTGACTGGAAACACAAATCACTCCACTCTGA_1 AGCGTGATGAAGCAATGAG_1 AGCGTGATGAAGCAATTAGCCTCCGTGTCTGAAATTTTCATTGA_1 ATGCGATGAGATTGACTGGAAACACAAATCACTCCACTCTGACA_1 ATGCGATGAGATTGACTGGAAACACAAATCACTCCACTCTGAC_1 AGCGTGATGAAGCAATTAGCCTCCGTGTCTGAAA_2 TAGCGTGATGAAGCAATGAGCCTCCGTTTCTGAAATTTTCATTGC_1 AGCGTGATGAAGCAATGAGCCTCCGTTTCTGAAATTTTCATTGC_1	AAATCTCATCATTAAGGGTGCAGTAACGTCGTCTCCATCTTGTCC_1 AAATCTCATCATTAAGGGTGCAGTAACGTCGTCTCCATCTTGTCCCTGTGCCT_1 AATCTCATCATTAAGGGTGCAGTAACGTCGCCTCCATCTTGTCC_1 AATCTCATCATTAAGGGTGCAGTAACGTCGTCTCCATCTTGTCC_4 ATCTCATCATTAAGGGTGCAGTAACGTCGTCTCCATCTTGTCC_1
35	8	234493	234544	8	234003	234054	Unknown RNA	AAATCTCATCATTAAGGGTGCAGTAACGTCGTCTCCATCTTGTCC_1 AAATCTCATCATTAAGGGTGCAGTAACGTCGTCTCCATCTTGTCCCTGTGCCT_1 AATCTCATCATTAAGGGTGCAGTAACGTCGCCTCCATCTTGTCC_1 AATCTCATCATTAAGGGTGCAGTAACGTCGTCTCCATCTTGTCC_4 ATCTCATCATTAAGGGTGCAGTAACGTCGTCTCCATCTTGTCC_1	NA
33	8	713189	713265	NA	NA	NA	Unknown RNA	TCCATTCTGCGCGGTCAGGAAGGCGGCGGCA_1 ATGCCACGCAAATAGCCGAGTCCACGCTGGGTTACATC_1 ATGCCACGCAAATAGCCGATC_1 AATTCCATTCTGCGCGGTCAGGAAGGCGGCGGCAAGATCT_1 CTTCCATTCTGCGCGGTCAGGAAGGCGGCGGCAAGATCT_1 TCCATTCTGCGCGGTCAGGAAGGCGGCGGCAAGATCT_2 CAATGCCACGCAAATAGCCGAGTCCACGCTGGGTTACATC_1	TTGTTGCTGCTGCTGCGGGGGTTATCAAGGCTGTGCGAGATAG_1 TAAGCACAAGCAATCGTGATTCCTGTTGGCTTTTTGTTG_1 AAGCACAAGCAATCGTGATTCCTGTTGGCTT_1 TAAGCACAAGCAATCGTGATTCCTGTTTGGCTTTTTGTTG_1 TTGCTGCTGCTGCGGGGGTTATCAAGGCTGTGCGAGATAG_1 TGCTGCTGCTGCGGGGGTTATCAAGGCTGTGCGAGATAG_2 AAAGCACAAGCAATCGTGATTCCTGTTGGC_1
32	8	380673	380749	8	380541	380617	Unknown RNA	TTGTTGCTGCTGCTGCGGGGGTTATCAAGGCTGTGCGAGATAG_1 TAAGCACAAGCAATCGTGATTCCTGTTGGCTTTTTGTTG_1 AAGCACAAGCAATCGTGATTCCTGTTGGCTT_1 TAAGCACAAGCAATCGTGATTCCTGTTTGGCTTTTTGTTG_1 TTGCTGCTGCTGCGGGGGTTATCAAGGCTGTGCGAGATAG_1 TGCTGCTGCTGCGGGGGTTATCAAGGCTGTGCGAGATAG_2 AAAGCACAAGCAATCGTGATTCCTGTTGGC_1	NA
28	8	203244	203267	NA	NA	NA	Unknown RNA	ACATTAAAGCAAAAACCTGGGGTGT_1 CATTAAAGCAAAAACCTGGGGTGT_7	NA
24	8	167313	167362	NA	NA	NA	Unknown RNA	TAAGCGATAGTGTTTCCAATCCTAACAAGGTGCACCGCGTCGCGAGAGTG_1 TAAGCGATAGTGGTTTCCAATCCTAACAAGGTGCACCGTGTCGCGAGAGTG_1 AAGCGATAGTGTTTCCAATCCTAACAAGGTGCACCGTGTCGCGAGAGTG_6	AAGTGGCTTGCAAAGGAACACGGATGTGGGGC_1 AGTGGCTTGCAAAGGAACACGGATGTGGGGCCAC_2 CACTCTCCCCATGCGTGATGGATATGCCACGAGATCT_1 ATGGATATGCCACGAGATCT_1 AGGAACACGGATGTGGGGCCACTCTCCCCATGCGTGATGGATATGCCAC_1 ATGGATATGCCATAAGATCT_2
18	8	133130	133197	8	133175	133242	Unknown RNA	AAGTGGCTTGCAAAGGAACACGGATGTGGGGC_1 AGTGGCTTGCAAAGGAACACGGATGTGGGGCCAC_2 CACTCTCCCCATGCGTGATGGATATGCCACGAGATCT_1 ATGGATATGCCACGAGATCT_1 AGGAACACGGATGTGGGGCCACTCTCCCCATGCGTGATGGATATGCCAC_1 ATGGATATGCCATAAGATCT_2	NA
14	8	67693	67711	NA	NA	NA	Unknown RNA	TCATGGCATTCTCACGAG_5 TCATGGCATTCTCACGAGC_1 TTCATGGCATTCTCACGAGG_2	NA
35	7	362669	362739	NA	NA	NA	Unknown RNA	TCACGCTATGGTGCCATTCGCTGGCGATGTGGCGAGATTT_1 AAGCAGCATCAGTACAGCGGTGGCTCCACTAAAT_2 AAGCAGCATCAGTACAGCGGTGGCTCCACTAAATAC_3 AAGCAGCATCAGTACAGCGGTGGCTCCACTAAA_1	NA
31	7	499796	499818	NA	NA	NA	Unknown RNA	ATTAAAGCAAAACCTGGGGTGTT_1 ATTAAAGCAAAACCTGGGGTGTT_5 AATTAAAGCAAAACCTGGGGTGTT_1	NA
24	7	352161	352212	NA	NA	NA	Unknown RNA	TGCGGCGTGGCGTGGCTGCTCCGTCGCGTCTCGGTCCCACTCCCCCGCTGT_1 TGCGGCGTGGCGTGGCTGCTCCGTCGCGTC_2 CAGCGGCGTGGCGTGGCTGCTCCGTCGCGTC_1 ACTGCGGCGTGGCGTGGCTGCTCCGTCGCGTC_1 CTGCGGCGTGGCGTGGCTGCTCCGTCGCGTC_1 CTGCGGCGTGGCGTGGCTGCTCCGTCGCGT_1	NA
6	6	199076	199098	NA	NA	NA	Unknown RNA	ATCATGGAATCTCACGAGGCCAGC_1 TCATGGAATCTCACGAGGCCAGC_5	TCAGCCGTGGGAATTTGACGCGGCAAGA_1 CAGCCGTGGGAATTTTGACGCGGCAAGATTA_2 CTCAGCCGTGGGAATTTTGACGCGGCA_1 CAGCCGTGGGAATTTTGACGCGGCAAG_1 TTCAGCCGTGGGAATTTTGACGCGGCAAGAT_1 CAACAGCCGTGGGAATTTTGACGCGGCAAGATTA_1 CAGCCGTGGGAATTTTGACGCGGCAAGA_2
39	6	1113342	1113373	9	1113169	1113201	Unknown RNA	CAGCCGTGGGAATTTTGACGCGGCAAGATTA_2 CAGCCGTGGGAATTTTGACGCGGCAAG_1 TTCAGCCGTGGGAATTTTGACGCGGCAAGAT_1 CAGCCGTGGGAATTTTGACGCGGCAAGA_2	TTTTCCTCATCTGCATTTGTACTGTAGAAGCCTGCAAGACTC_2 TCTGCATTTGTACTGTAG_1 GAGCAGGCAACGTCTGTATTATGTGGGAGTTCGCTCGTTT_1 GTTCTCTCGTTTTCCTCATCTGCATTTGTACTGTAGAAGCCTGCAAGACTC_1 CGCTCGTTTTCCTCATCTGCATTTGTACTGTAGAAGCCTGCAAGAC_1
37	6	374026	374103	6	374570	374647	Unknown RNA	GTTCTCTCGTTTTCCTCATCTGCATTTGTACTGTAGAAGCCTGCAAGACTC_1 TTTTCCTCATCTGCATTTGTACTGTAGAAGCCTGCAAGACTC_2 TCTGCATTTGTACTGTAG_1 GAGCAGGCAACGTCTGTATTATGTGGGAGTTCGCTCGTTT_1 CGCTCGTTTTCCTCATCTGCATTTGTACTGTAGAAGCCTGCAAGAC_1	TGAGTGGGCGTGGTTCAAAGACTGGCCGAGAACT_1 TGCTATGAGTGGGCGTGGTTCAAAGACTGGCCGAGAA_1 CTATGAGTGGGCGTGGTTCAAAGACTGGCCGAGAACTCA_1 TTGCTATGAGTGGGCGTGGTTCAAAGACTGGCCGAGAACT_1 CAACCTGCTATGAGTGGGCGTGGTTCAAAGACTGGCCGAGAACT_1 ATTGCTATGAGTGGGCGTGGTTCAAAGACTGGCCGAGAA_1
35	6	362863	362906	6	362855	362899	Unknown RNA	TGCTATGAGTGGGCGTGGTTCAAAGACTGGCCGAGAA_1 CTATGAGTGGGCGTGGTTCAAAGACTGGCCGAGAACTCA_1 TTGCTATGAGTGGGCGTGGTTCAAAGACTGGCCGAGAACT_1 CAACCTGCTATGAGTGGGCGTGGTTCAAAGACTGGCCGAGAACT_1 TGAGTGGGCGTGGTTCAAAGACTGGCCGAGAACT_1 ATTGCTATGAGTGGGCGTGGTTCAAAGACTGGCCGAGAA_1	TCAGGGTTATGCGCGGGACCCGAGAATG_1 ACAGGGTTATGCGCGGGACCCGAGAATG_1 TCAGGGTTATGCGCGGGACCCGAGAA_1 CATCAGGGTTATGCGCGGGACCCGAGAATG_1 TCAGGGCTATGCGCGGGACCCGAG_2
32	6	556654	556682	6	556714	556742	Unknown RNA	TCAGGGTTATGCGCGGGACCCGAGAATG_1 ACAGGGTTATGCGCGGGACCCGAGAATG_1 TCAGGGTTATGCGCGGGACCCGAGAA_1 CATCAGGGTTATGCGCGGGACCCGAGAATG_1 TCAGGGCTATGCGCGGGACCCGAG_2	CATGTTTACCGTGACGTTTCTCGTATAGAACGACCCAAGATGC_1 CGTGACGTTTCTCGTATAGAACGACCCAAGATGC_1 CTTTGTGTTTACCGTGACGTTTCTCGTATAGAACGACCCAAGATGC_1 TTGTGTTTACCGTGACGTTTCTCGTATAGAACGACCCAAGATGT_1 GTTTACCGTGACGTTTCTCGTATAGAACGACCCAAGATGC_1 TAGGGTTGTTTTCGCCGAGAAGCGAACTTTGTTGTTTACCGT_1
21	6	311594	311664	6	311679	311749	Unknown RNA	CATGTTTACCGTGACGTTTCTCGTATAGAACGACCCAAGATGC_1 CGTGACGTTTCTCGTATAGAACGACCCAAGATGC_1 CTTTGTGTTTACCGTGACGTTTCTCGTATAGAACGACCCAAGATGC_1 TTGTGTTTACCGTGACGTTTCTCGTATAGAACGACCCAAGATGT_1 GTTTACCGTGACGTTTCTCGTATAGAACGACCCAAGATGC_1 TAGGGTTGTTTTCGCCGAGAAGCGAACTTTGTTGTTTACCGT_1	NA
18	6	280061	280085	NA	NA	NA	Unknown RNA	TCTGGTTGATTCTGCCAGTAGTCA_1 GATCTGGTTGATTCTGCCAGTAC_2 GATCTGGTTGATTCTGCCAGTAGA_2 GATCTGGTTGATTCAGCCAGTAG_1	ATTTTTCAGAAGGGGAGTCAAAGCGCCGTGTGGATGCCAAGTCTGTGCAAGA_1 TTCAGAAGGGGAGTCAAAGCGCCGTGTGGATGCCAAGTCTGTGCAAGAG_1 TTTTCAGAAGGGGAGTCAAAGCGCCGTGTGGATGCCAAGTCTGTGCAAG_1 TTTCAGAAGGGGAGTCAAAGCGCCGTGTGGATGCCAAGTCTGT_1 TTTTCAGAAGGGGAGTCAAAGCGCCGTGTGGATGCCAAGTCTGTGCA_1 CATTTCAGAAGGGGAGTCAAAGCGCCGTGTGGATGCCAAGTCTGTGCA_1 TTTCAGAAGGGGAGTCAAAGCGCCGTGTGGATGCCAAGTCTGTGCAAGA_2 TTTTCAGAAGGGGAGTCAAAGCGCCGTGTGGATGCCAAGTC…
9	NA	NA	NA	30	507368	507422	rRNA	NA	CAACGTGTCGCGATGGATGACTTGGCTTCCTATTTCGTTGAAG_1 TTTGTGCCGCGTTGTAAAGCACGGCA_1 CGCACGCTTTGCGTGTGTTTTTTTTGTGCCGCGTTGTAAAGCACGGCAAAA_1 TTTTTTGTGCCGCGTTGTAAAGCACGGC_1 CAAAAACGTAGTCGCGATGGATGACTTGGCTTCCTATTTCGTTGAAG_1 TTGTGTGCCGCGTTGTAAAGCACGGCAA_1 TTTGCGTGTGTTTTTGTGTGCCGCGTTGTAAAGCACGGCAAAAAA_1 CATGCCGCGTTGTAAAGCACGGCGAAA_1 TGTGCCGCGTTGTAAAGCACGGCAAA_2 GTGCCGCGTTGTAAAGCACGGCAAAA_1 TTTTGTGCCGCGTTGTAAAGCA…
9	NA	NA	NA	15	509441	509533	rRNA	NA	TCAACACCTTCTTCTGCAGCTGGTGGAGAATT_1 TCAACACCTTCTTCTGGAGCTGGTGGAGAATT_5 CAACACCTTCTTCTGGAGCTGGTGGAGAATT_5 AACACCTTCTTCTGGAGCTGGTGGAGAATT_1 CAACACCTTCTTCTGGAGCTGGTGGAGAA_4 TTCAACACCTTCTTCTGGAGCTGGTGGAGAATT_1 ACAACACCTTCTTCTGGAGCTGGTGGAGAATTA_1 AACACCTTCTCCTGGAGCTGGTGGAGAATT_1
41	NA	NA	NA	19	2168995	2169027	Unknown RNA	NA	TCCGCCTGTGCGTCAATCATGCGGAGCGAGAGTT_1 CCGCCTGGTGGTGCGTCTCCGCCTGTGCGTCAATCATGCGGAGCGAGAGTT_1 AGGCTCCCACTTACCAGCGCCTGGTGGTGCGTCTCCGCCTGTGCGT_1 GCGTCTCCGCTGTGCGTCAATCATGCGGAGCGAGAGTTTTC_1 TCATGCGGAGCGAGAGTT_1 AGGCTCCCACTTACCAGCGCCTGGTGTTGCGTCTCCGCCTGTGCGTC_1 TTACCAGCGCCTGGTGGTGCGTCTCCGCCTGTGCGTCAATCATGCGGAGCGAGAGT_1 CTCCGCCTGTGCGTCAATCATGCGGAGCGAGAGTTAAA_1
40	NA	NA	NA	8	810094	810162	Unknown RNA	NA	TAATTTCATGCTCAGGGACTAAA_8 AATTTCATGCTCAGGGACTAAAC_2 TAATTTCATGCTCAGGGACTAAAC_1
40	NA	NA	NA	11	1282924	1282946	Unknown RNA	NA	TTCATGCTCAGGGACTAAAACT_5 TTCATGCTCAGGGACTAAAATTC_1
39	NA	NA	NA	6	652163	652184	Unknown RNA	NA	CACGGTGAGCTTTCTTTTCA_1 CCTCCCACGGTGAGCTTTCTTTTCAC_1 CAATCCTCCCACGGTGAGCTTTCTTTTCAC_3 CCTCCCACGGTGAGCTTTCTTTTCA_1 CTCCCACGGTGAGCTTTCTTTTCAC_3 TCCCACGGTGAGCTTTCTTTTCACAAA_1 CAATCCTCCCACGGTGAGCTTTCTTTTCA_2 ATCCTCCCACGGTGAGCTTTCTTTTCAC_1 TCCTCCCACGGTGAGCTTTCTTTTCAC_4
39	NA	NA	NA	17	635940	635971	Unknown RNA	NA	ATCTGGTTGATTCTGCCAGTAGTC_1 GATCTGGTTGATTCTGCCAGTAGT_28 GATCTGGTTGATTCTGCCAGTAGTC_16 ATCTGGTTGATTCTGCCAGTAGT_1 CGATCTGGTTGATTCTGCCAGTAGTC_2
36	NA	NA	NA	48	1026183	1026207	Unknown RNA	NA	GGTTGCGGGTTCCCCCGTCAGCGTTG_6 AGGTTGCGGGTTCCCCCGTCAGCGTTG_9 TTGCGGGTTCCCCCGTCAGCGTTG_3
36	NA	NA	NA	18	240798	240823	Unknown RNA	NA	CCACCGTGTCAGCTGCATTGGGTGTCAAAGGTCCGCGAGATTG_4 TTTTCCACCGTGTCAGCTGCATTGGGTGTCAAAGGTCCGCGAGATTG_1 TAGCGGAACCGTGTTACCCCGCCGACGGGACT_1 TAGCGGAACCGTGTTACCCCGCCGACGGGAC_1 TAGCGGAACCGTGTTACCCCGCCGACGGGATTTC_1 AAGCGGAACCGTGTTACCCCGCCGACGGGATTT_1 TAGCGGAACCGTGTTACCCCGCCGAC_1
33	NA	NA	NA	10	610651	610725	Unknown RNA	NA	TCAGAGGATTCTCACGAGGCCAGCC_2 AGAGGATTCTTACGAGGCC_1 TCAGAGTATTCTCACGAGGCCC_4 TCAGAGGATTCTCACGAGGCCCC_1
32	NA	NA	NA	8	404943	404966	Unknown RNA	NA	ATTTTCATGCTCAGGGACTAAAA_2 ATTTACATGCTCAGGGACTAAAA_5
32	NA	NA	NA	7	513994	514015	Unknown RNA	NA	TTTGACCGGGTCTACGGACCCTA_1 CTTTCGACCGGGTCTACGGACCC_1 CTTTTGACCGGGGTCTACGGACCCCTTTTTTT_1 TTTGACCGGGGTCTACGGACCCCTTTT_2 AATTTTGACCGGGGTCTACGGACCCTTTTTTT_1 TCTTTGACCGGGTCTACGGACCCTT_1 CTTTTGACCGGGGTCTACGGACCCCTTTT_3 TGACCGGGGTCTACGGACCCCTTTTTTT_1 TTTGACCGGGTCTACGGACCCTTTTTTTT_1 TTTCTTTTGACCGGGGTCTACGGACCCTTTTTTT_1 CTTTTGACCGGGTCTACGGACCCTT_1 TTTTGACCGGGGTCTACGGACCCCTTTTTTTT_2 TTGACCGGGTCTACGGACCCTT_1…
31	NA	NA	NA	76	225709	225766	Unknown RNA	NA	CATACAGTTTCTGTACTATATTGGTACGCGAAGC_1 TTGATACAGTTTCTGTACTATATTGGTACGCGAAGCTTCGCTATTA_1 CAGTTTCTGTACTATATTGGTACGCGAAGCTTCCAACCCGCCTCTGGCGGTTATG_1 ATTAATACAGTTTCTGTACTATATTGGTACGCGAAGCTT_1 TTGATACAGTTTCTGTACTATATTGGTACGCGAAGCTTC_1 CAGTTTCTGTACTATATTGGTACGCGAAGCTTCCAACCCGCCTCTGGCGGTCA_1 TACAGTTTCTGTACTATATTGGTACGCGAAGCTTCCAACCCGCCTCTGGCGGT_17 CGCCTCTGGCGGTTATGTTTGGTCAATTTCTTTTGACCGGGGTCTACGGACCCC_2 A…
31	NA	NA	NA	343	232959	233066	Spliced leader RNA	NA	CACCGTTTCCAACTAGCGATGGTTGTTGGTGCGGTTA_1 CTCCAACTAGCGATGGTTGTTGGTGCGGTTT_1 AACCGTTTCCAACTAGCGATGGTTGTTGGTGCGGTTA_1 AACCGTTTCCAACTAGCGATGGTTGTTGGTGCGGTT_1 ACCGTTTCCAACTAGCGATGGTTGTTGGTGCGGTTAT_1 AACCGTTCCAACTAGCGATGGTTGTTGGTGCGGTTTA_1 CACAAACCGTTTCCAACTAGCGATGGTTGTTGGTGCGGTTTA_1 AACCGTTTCCAACTAGCGATGGTTGTTGGTGCGGTTTA_1 ACCGTTTCCAACTAGCGATGGTTGTTGGTGCGGTTT_2
2	NA	NA	NA	10	135595	135636	Unknown RNA	NA	CATCAAGCGGGTGACCCGGGTTCAATTCCCGGCCGGGAAG_1 ACAACGCGGGTGACCCGGGTTCAATTCCCGGCCGGGAAGTTTT_1 CATCATCGCGGGTGACCCGGGTTCAATTCCCGGCCGGGAAGC_1 CATCAGGCGGGTGACCCGGGTTCAATTCCCGGCCGGGAAG_1 CATCACGCGGGTGACCCCGGGTTCAATTCCCGGCCGGGAAG_1 AACACGCGGGTGACCCGGGTTCAATTCCCGGGCCGGGAAG_1 ACCAGCGGGTGACCCGGGTTCAATTCCCGGCCGGGAAGC_2 ACCAGCGGGTGACCCGGGTTCAATTCCCGGCCGGGAAG_1
28	NA	NA	NA	9	207466	207509	Unknown RNA	NA	CATCAAGCAAAAACCTGGGGTGTT_1 CATAAAGCAAAAACCTGGGGTGTT_2 TAAAGCAAAAACCTGGGGTGTTAC_1 TAAAGCAAAAACCTGGGGTGTTA_8
26	NA	NA	NA	12	589871	589895	Unknown RNA	NA	TAACATGGCCCCAAAGAACGCGTCGGACC_1 TAACATGGCCCCAAAGAACGCGTCGGACCTTCAAT_1 TAACATGGCCCCAAAGAACGCGCCGGACCTTC_1 AACATGGCCCCAAAGAACGCGTCGGACCTTCAATGCTGTTTGTCGCGT_1 TCAATGCTGTTTGTCGCGTGGGACAGGCCATGGAGACGG_1 AACATGGCCCCAAAGAACGCGTCGGACCTTCAA_2 AATGCTGTTTGTCGCGTGGGACAGGCCATGGAGACGG_1 AACGCGTCGGACCTTCAATGCTGTTTGTCGCGTGGGACAGGCCATGGAGACGG_1 TGCTGTTTGTCGCGTGGGACAGGCCATGGAGACGG_1 CAATGCCGTTTGTCGCGTGGGACAGGCCATG…
24	NA	NA	NA	29	230624	230704	Unknown RNA	NA	CCCAGTGATTACATCGAACTTCTTTGC_1 AGATGACCTCACCGTTTTCACACCCAACCGAGATCGATGAGGGCTG_1 CCCAGTGATTACATCGAACTTCTTTGCTA_1 GCCCAGTGATTACATCGAACTTCTTTGCTACAGGTGAT_1 CAGTGATTACATCGAACTTCTTTGCTACAGGTGATCTGATGAG_1 TAGATGACCTCACCGTTGTCACACCCAACCGAGATCGATGAGGGCTG_1 CGAGATCGATGAGGGCT_1 CCCAGTGATTACATCGAAC_1 TCCCAGTGATTACATCGAACTTCTTTGCTACAGGTGATCTGATG_1 TCACCCAACCGAGATCGATGAGGGCT_1 TGACCTCACCGTTGTCACACCCAACCGAGATCG…
24	NA	NA	NA	22	230422	230511	Unknown RNA	NA	AACTAACGCTATTATTGAT_9 AACGCTATTATTGATACAGTTTCTGTA_2 AACTAACGCTATTATTGATACAGTTTCTG_2 TCAAACTAACGCTATTATTG_1 AACTAACGCTATTATTGA_4 CTAACGCTATTATTGAAACAGTTTCT_1 TATTTACACAGGTTCTGTTTCAAAACCTGTTCGT_1 AACGCTATTATTGAAAC_1 TAACGCTATTATTGAAACAGTTT_1 AACGCTATTATTGATACAGTTTCT_1 TAACGCTATTATTGATACAGTTTCTG_2 CTATTATTGATACAGTTTCTGT_2 AACTAACGCTATTATTGATACAGTTTCTGTACTA_1 AACTAACGCTATTATTGATACAGTTTCTGTACTATATTGGT…
24	NA	NA	NA	184	777319	777423	Spliced leader RNA	NA	GCCGGAGTGCGCGTACATGT_1 AAGCCGGGAGTGCGCGTACATGTCACACATGTGCACCAT_1 AAGCCGGAGTGCGCGTAC_1 AAGCCGGAGTGCGCGTACATGTCGCACATGTGCA_1 AAAGCCGGAGTGCGCGTACATGTCACACATGTGCACCATCAGACTCTGTAACC_1 CAAAGCCGGAGTGCGCGTACATGTA_1 AAGCCGGAGTGCGCGTACATG_2 CGGAGTGCGCGTACATGTCACACATGTGCACC_1 AAGCCGGAGTGCGCGTACATGTCACACATGTGCAC_3 AGCCGGAGTGCGCGTACATGT_3 AGACCGGAGTGCGCGTACATGT_1 AAGCCGGAGTGCGCGTACATGTCACACATGTGCACC_1 GCCGGAG…
22	NA	NA	NA	55	330433	330485	Unknown RNA	NA	CGAGCAGAGCCGACGCGCCAGGGCAATTT_1 ATTAATTTTCGTGGCGTTGTGTCCCGCTTCTGCGAGAAA_1 CATGGCGTTGTGTCCCGCTTCTGCGAGAAAC_1 TCAATTTCGTGGCGTTGTGTCCCGCTTCTGCGAGAAAC_1 TCGTGGCGTTGTGTCCCGCTTCTGCGAGAAAC_3 TTAATTTTCGTGGCGTTGTGTCCCGCTTCTGCGAGAAAC_2 TTTTCGTGGCGTTGTGTCCCGCTTCTGCGAGAAAC_1 CAATTTTCGTGGCGTTGTGTCCCGCTTCTGCGAGAAAC_1 TCGTGGCGTTGTGTCCCGCTTCTGCGAGAAC_1 TTAATTTTCGTGGCGTTGTGTCCCGCTTCTGCGAGAAA_1
22	NA	NA	NA	13	664525	664588	Unknown RNA	NA	ATCACACAGTATTAGTGTGTGGT_1 ATCACACAGTATTAGTGTGTGGTAA_1 ATCACACAGTATTAGTGTGTGGTG_6
21	NA	NA	NA	8	459242	459265	Unknown RNA	NA	TCATGGAATCGAATCGCCATCCAAA_1 AATCGAATCGCCATCCAA_3 ATGGAATCGAATCGCCATCCAAAT_1 ATCGAATCGCCATCCAAAAT_4 AATCGAATCGCCATCCAAAAT_2 AATCGAATCGCCATCCAAA_9 TTCAATCGAATCGCCATCCAAAAT_1
21	NA	NA	NA	21	329023	329048	Unknown RNA	NA	GTCATGATTCCAATTTTTCATGCTTTCTGTGACACTTCCACATGATCCAAAA_1 GTCATGATTCCAATTTTTCATGCTTTCTGTGACACTTCCACATGATCCAAAT_1 CGTCATGATTCCAATTTTCATGCTTTCTGTGACACTTCCACATGATCCAC_1 GTCATGATTCCAATTTTTCATGCTTTCTGTGACACTTCCACATGAT_1 GTCATGATTCCAATCTTTCATGCCTTCTGTGACACTTCCACATGATCTAAAA_1 GTCATGATTCCAATTTTTCATGC_1 AGTCATGATTCCAATCTTTCATGCTTTCTGTGACACTTCCACATGATCTAAA_1 AGTCATGATTCCAATCTTTCATGCTTTCTGTGACACTTCCACATGAT_1 G…
20	NA	NA	NA	9	83956	84007	Unknown RNA	NA	CTGGGGCCGCTGCCGCACTCTTAA_1 ACGTCCGGGGCCGCTGCCGCACT_1 TTATGCATCTCGCGTCTGGGGCCGCTGCCGCACTCTTTTT_2 TGATCTCGCGTCTGGGGCCGCTGCCGCACTCTTTTT_1 TATGCATCTCGCGTCTGGGGCCGCTGCCGCACTCTTTA_4 CATTATGCATCTCGCGCTGGGCCGCTGCCGCACTCTTA_1 CTCGCGTCTGGGGCCGCTGCCGCACTCTAT_1 GGGGTGCGCCAAGGCTCTCGGATACTCGATACA_1 ATGCATCTCGCGTCTGGGGCCGCTGCCGCACTCT_6 TGCATCTCGCGTCTCGGGGCCGCTGCCGCACTCTT_1 AGTCCGGGGCAGCCGCAACGCGGACACTTTGATACAT_…
16	NA	NA	NA	663	126492	126643	Unknown RNA	NA	ATATTTCATGCTCAGGGACTAAAA_1 ATTTCATGCTCAGGGACTAAAAC_8 ATATTTCATGCTCAGGGACTAAA_1
15	NA	NA	NA	10	392801	392824	Unknown RNA	NA	ATTTCATGCTCAGGGACTAAAAA_10 TTCATTTCATGCTCAGGGACTAAAA_1
11	NA	NA	NA	11	295627	295651	Unknown RNA	NA	ACGGGCGATGACTCCGAGGTAAGAGCCGTCTTATTCCCGAC_1 CGAGCGATGACTCCGAGGTAAGAGCCGTCTTATTCCCGACACGGT_1 CGAGCGATGACTCCGAGGTAAGAGCCGTCTTGTTCCCGACACGG_1 CGGGCGATGACTCCGAGGT_1 CGAGCGATGACTCCGAGGTAAGAGCCGTCTTATTCCCGACACGGATGAAAC_1 CGAGCGATGACTCCGAGGTAAGGGCCGTCTTATTCCCGACACGGATGTC_1 CAACGCTGCAGTCTCTCACAGTCTGACGTA_1 TCGGGCGATGACTCCGAGGTAAGAGCCGTCTTATTCCCGACACGGAT_1 CGAGCGATGACTCCGAGGTAAGGGCCGT_1 CACAGCTTGGAGGGCGTG…
10	NA	NA	NA	22	232332	232438	Unknown RNA	NA	CAATTTCATGCTCAGGGACTAAAT_1 CAATTTCATGCTCAGGGACTAAA_11
10	NA	NA	NA	12	134166	134188	Unknown RNA	NA
