# Supplementary material for: The Short Non-Coding Transcriptome of the Protozoan Parasite Trypanosoma cruzi
Source: PLoS Negl Trop Dis. 2011 Aug 30;5(8):e1283. doi: 10.1371/journal.pntd.0001283 (PMC3166047; doi:10.1371/journal.pntd.0001283)
Supplement: Table S3 — List of primers used for reverse transcriptase and PCR reactions. Primer sequences are 5′ to 3′. Bold letters on SLRT primers indicate the sequence of the Universal reverse primer used in PCR step. The sequence 3′ of/or after/the dash (-) in both SLRT and F primers, are specific to the respective small RNAs. (XLS) [file pntd.0001283.s006.xls]

## Sheet: Primers
Table S3: Stem Loop Reverse Transcriptase – PCR primers.
Primer Name	Stem Loop Reverse Transcriptase (SLRT) primers
tsRNA-Ala-SLRT	GTTGGCTCTGGTGCAGGGTCCGAGGTATTCGCACCAGAGCCAAC-TGGTGGAC
tsRNA-Tyr-SLRT	GTTGGCTCTGGTGCAGGGTCCGAGGTATTCGCACCAGAGCCAAC-TGGTCCTT
tsRNA-Trp-SLRT	GTTGGCTCTGGTGCAGGGTCCGAGGTATTCGCACCAGAGCCAAC-TGGTGAGG
tsRNA-Glu-SLRT	GTTGGCTCTGGTGCAGGGTCCGAGGTATTCGCACCAGAGCCAAC-GCCAGGTG
tsRNA-Asp-SLRT	GTTGGCTCTGGTGCAGGGTCCGAGGTATTCGCACCAGAGCCAAC-GTGACAGG
tsRNA-Thr-SLRT	GTTGGCTCTGGTGCAGGGTCCGAGGTATTCGCACCAGAGCCAAC-ACCAGTGC
snoRNA-C-SLRT	GTTGGCTCTGGTGCAGGGTCCGAGGTATTCGCACCAGAGCCAAC-TCAGAC
rsRNA-1-SLRT	GTTGGCTCTGGTGCAGGGTCCGAGGTATTCGCACCAGAGCCAAC-GCCTACCA
rsRNA-2-SLRT	GTTGGCTCTGGTGCAGGGTCCGAGGTATTCGCACCAGAGCCAAC-TGTCTTGT
rsRNA-3-SLRT	GTTGGCTCTGGTGCAGGGTCCGAGGTATTCGCACCAGAGCCAAC-GGATGG
rsRNA-4-SLRT	GTTGGCTCTGGTGCAGGGTCCGAGGTATTCGCACCAGAGCCAAC-TTCGAC
repeat-1-SLRT	GTTGGCTCTGGTGCAGGGTCCGAGGTATTCGCACCAGAGCCAAC-TACGGT
	PCR Forward specific primers and Universal Reverse primer
tsRNA-Ala-F	GATTCAG-ACGGAAGGCC
tsRNA-Tyr-F	GTTGCAG-TCACAGGGTC
tsRNA-Trp-F	GCTTCAA-TCCAGGGGTC
tsRNA-Glu-F	GCTGCAG-TCCGATATGG
tsRNA-Asp-F	GTCGCAG-TTCTCGGTAG
tsRNA-Thr-F	GACTCAT-GGCCTCGTAG
snoRNA-C-F	GAGTCGG-ACGCTGTACTTCGTAGG
rsRNA-1-F	GCGGCAG-ATATCGAATC
rsRNA-2-F	GTTGAAG-TCTGCCTGCC
rsRNA-3-F	GCGGCGG-TATCGAATC
rsRNA-4-F	GCGGCGG-ATTTCTCAG
repeat-1-F	TCTTCAG-CACCGCTGCCGTCCTG
Universal Rev primer	GTGCAGGGTCCGAGGT
	RT-PCR 5SrRNA primers
5SrRNA-R	GCCGGGTACGACCATACTT
5SrRNA-F	GGGTTCCAGCGCCATCA
